# Supplementary material for: Design, Synthesis, In Vitro Biological Activity Evaluation and Stabilized Nanostructured Lipid Carrier Formulation of Newly Synthesized Schiff Bases-Based TMP Moieties
Source: Pharmaceuticals (Basel). 2022 May 28;15(6):679. doi: 10.3390/ph15060679 (PMC9230623; doi:10.3390/ph15060679)
Supplement: Supplementary file 1 [file pharmaceuticals-15-00679-s001.zip]

Archive with 1 entries (1 files):
- pharmaceuticals-1710368-supplementary.pdf
